# Supplementary material for: Genetic Determinants of Resistance to Extended-Spectrum Cephalosporin and Fluoroquinolone in Escherichia coli Isolated from Diseased Pigs in the United States
Source: mSphere. 2020 Oct 28;5(5):e00990-20. doi: 10.1128/mSphere.00990-20 (PMC8534314; doi:10.1128/mSphere.00990-20)
Supplement: TABLE S1 [file msphere.00990-20-st001.xlsx]

## Sheet: Sheet1
Accession number	Serotype	Year_Rec_d	Month_Rec_d	Time	Coverage	N50	Length	Contig Number(>=200 bp)	Clermont Type (ClermonTyping)	fimH (fimTyper)	pMLST-IncA/C2	pMLST-IncN	pMLST-IncI1	gyrAS83L	gyrA87	parC56	parC80	parC84	parE416	parE458	parE476	parE529	mlst	HC0 (indistinguishable)	HC2	HC5	HC10	HC20	HC50	Accession number	NUM_FOUND	APEC	ExPEC	UPEC	ETEC	Adhesin	STEC	K88ab	afaA	afaB	afaC	afaD	afaE8	air	astA	capU	cba	ccI	cea
SRR11023976	O25:H4	2014	11	11/2014	77	173093	5293036	126	B2	fimH22	-	-	-	No	No	No	No	No	No	No	No	I529L	ST131	92050	92050	92050	92050	75668	1313	SRR11023976	26	Yes	Yes	Yes	No	No	No	No	No	No	No	No	No	No	No	No	No	No	Yes
SRR11023977	O109:H40	2015	3	3/2015	73	143594	5083896	154	B1	*	-	-	-	No	No	No	No	No	No	No	No	No	ST101	92047	92047	92047	92047	92047	92047	SRR11023977	20	Yes	No	No	No	No	No	No	No	No	No	No	No	No	No	No	No	No	No
SRR11023978	O8:H25	2015	3	3/2015	73	98129	5225492	235	B1	fimH27	-	-	-	No	No	No	No	No	No	No	No	No	ST58	92046	92046	92046	92046	67955	4086	SRR11023978	22	Yes	Yes	No	No	No	No	No	No	No	No	No	No	No	No	No	Yes	No	No
SRR11023979	O180:H10	2014	11	11/2014	85	72799	4873305	211	A	fimH23	-	-	-	Yes	No	No	No	No	No	No	No	No	ST10	92043	92043	92043	92043	92043	72435	SRR11023979	11	No	No	No	No	No	No	No	No	No	No	No	No	No	No	No	No	No	Yes
SRR11023980	O15:H4	2015	3	3/2015	82	92547	5127867	168	C	fimH35	-	-	-	No	No	No	No	No	No	No	No	No	ST23	92044	92044	92044	92044	92044	9932	SRR11023980	19	Yes	No	No	No	No	No	No	No	No	No	No	No	No	No	No	No	No	Yes
SRR11023981	O8:H25	2015	2	2/2015	79	125736	4920797	170	B1	fimH32	-	-	-	No	No	No	No	No	No	No	No	No	ST58	92042	92042	92042	92042	92042	92042	SRR11023981	17	Yes	No	No	No	No	No	No	No	No	No	No	No	No	No	No	No	No	No
SRR11023982	-:H12	2014	11	11/2014	76	137964	5191321	187	C	fimH43	-	-	26	No	No	No	No	No	No	No	No	No	ST88	92041	92041	92041	92041	92041	92041	SRR11023982	19	Yes	Yes	No	No	No	No	No	No	No	No	No	No	No	No	No	No	No	No
SRR11023983	O9:H19	2015	2	2/2015	83	101782	5204700	197	C	fimH27	-	-	-	No	D87Y	No	No	No	No	No	No	No	ST88	92038	92038	92038	92038	92038	92038	SRR11023983	20	Yes	Yes	No	No	No	No	No	No	No	No	No	No	No	No	No	No	No	No
SRR11023984	-:H28	2015	2	2/2015	85	66362	5269664	285	B1	fimH289	-	-	-	No	D87Y	No	No	No	No	No	No	No	ST641	92053	92053	92053	92053	92053	92053	SRR11023984	5	No	No	No	Yes	No	No	No	No	No	No	No	No	No	Yes	No	No	No	No
SRR11023985	O8:H9	2015	3	3/2015	78	99437	5204789	231	C	fimH27	-	-	-	No	No	No	No	No	No	No	No	No	ST88	92048	92048	92048	92048	92048	92048	SRR11023985	25	Yes	No	No	Yes	No	No	No	No	No	No	No	No	No	Yes	No	Yes	No	Yes
SRR11023986	O121:H10	2015	4	4/2015	91	55335	5305835	259	B1	fimH289	-	-	Unknown	No	No	No	No	No	No	No	No	No	ST641	92049	91782	91782	91782	91782	27438	SRR11023986	8	No	No	No	Yes	Yes	No	No	No	No	No	No	No	No	Yes	No	No	No	No
SRR11023987	-:H2	2015	1	1/2015	86	69448	4873854	217	A	fimH946	-	-	-	No	No	No	No	No	No	No	No	No	ST4015	92040	92040	92040	92040	92040	92040	SRR11023987	3	No	No	No	No	No	No	No	No	No	No	No	No	No	No	No	No	No	No
SRR11023988	O8:H9	2014	10	10/2014	85	104649	4981134	186	B1	fimH32	-	-	-	No	No	No	No	No	No	No	No	No	ST58	92039	92039	92039	92039	92039	92039	SRR11023988	14	No	Yes	No	No	No	No	No	No	No	No	No	No	No	No	No	No	No	Yes
SRR11031357	O2:H32	2015	1	1/2015	81	40194	5377378	392	A	fimH23	-	-	Unknown	No	No	No	No	No	No	No	No	No	ST10	92063	92063	92063	92063	92063	92063	SRR11031357	6	No	No	No	Yes	No	No	No	No	No	No	No	No	No	Yes	No	No	No	No
SRR11031358	O147:H2	2015	1	1/2015	68	153221	5519541	245	B1	fimH32	-	-	Unknown	No	No	No	No	No	No	No	No	No	ST847	92059	92059	92059	86817	71471	59914	SRR11031358	17	No	No	No	Yes	Yes	No	No	No	No	No	No	No	No	Yes	No	No	No	Yes
SRR11031359	O121:H10	2015	1	1/2015	72	65926	5305072	256	B1	fimH289	-	-	Unknown	No	No	No	No	No	No	No	No	No	ST641	92049	91782	91782	91782	91782	27438	SRR11031359	8	No	No	No	Yes	Yes	No	No	No	No	No	No	No	No	Yes	No	No	No	No
SRR11031360	O8:H19	2015	1	1/2015	75	68066	5223571	345	C	fimH54	-	-	-	No	D87Y	No	No	No	No	No	No	No	ST90	92064	92064	92064	92064	92064	17694	SRR11031360	13	No	No	No	Yes	Yes	No	Yes	No	No	No	No	No	No	Yes	Yes	No	No	No
SRR11031361	O36:H19	2015	1	1/2015	71	48956	5133922	271	A	fimH25	-	-	-	No	No	No	No	No	No	No	No	No	ST10	92057	92057	92057	92057	92057	75229	SRR11031361	5	No	No	No	No	No	Yes	No	No	No	No	No	No	No	No	No	No	No	No
SRR11031362	-:H20	2014	10	10/2014	90	68446	4727682	180	A	fimH25	-	-	-	No	No	No	No	No	No	No	No	No	ST6833	92056	92056	92056	92056	92056	92056	SRR11031362	4	No	No	No	Yes	No	No	No	No	No	No	No	No	No	Yes	No	No	No	No
SRR11031363	-:H10	2015	3	3/2015	90	110339	4850926	141	B1	fimH32	-	-	26	No	No	No	No	No	No	No	No	No	ST86	92055	92055	92055	92055	92055	92055	SRR11031363	7	No	No	No	No	No	No	No	No	No	No	No	No	No	No	No	No	No	No
SRR11031364	O8:H20	2014	1	1/2014	88	64234	4956034	207	A	fimH25	-	Unknown	-	No	No	No	No	No	No	No	No	No	ST398	92075	92075	92075	92075	92075	92075	SRR11031364	3	No	No	No	No	No	No	No	No	No	No	No	No	No	No	No	No	No	No
SRR11031365	O8:H9	2015	5	5/2015	93	79281	4903337	200	B1	fimH32	-	-	-	No	No	No	No	No	No	No	No	No	ST767	92078	92078	92078	92078	92078	5195	SRR11031365	17	Yes	No	No	Yes	No	No	No	No	No	No	No	No	No	Yes	No	No	No	No
SRR11031366	-:H32	2015	1	1/2015	77	56294	5537519	383	A	fimH23	-	-	26	No	No	No	No	No	No	No	No	No	ST1	92082	92082	92082	92082	92082	92082	SRR11031366	3	No	No	No	No	No	No	No	No	No	No	No	No	No	No	No	No	No	No
SRR11031367	O121:H10	2014	12	12/2014	87	54188	5054855	280	B1	fimH289	-	-	-	No	No	No	No	No	No	No	No	No	ST641	92074	92074	92074	92074	92074	31229	SRR11031367	9	No	No	No	Yes	Yes	Yes	No	No	No	No	No	No	No	Yes	No	No	No	No
SRR11031368	-:H19	2014	12	12/2014	76	71787	5443375	290	C	fimH54	-	-	-	No	No	No	No	No	No	No	No	No	ST90	92073	92073	92073	92073	92073	83093	SRR11031368	14	No	No	No	Yes	Yes	No	Yes	No	No	No	No	No	No	Yes	No	Yes	No	No
SRR11031369	-:H32	2015	4	4/2015	77	44432	5289742	376	A	fimH23	-	-	-	No	No	No	No	No	No	No	No	No	ST10	92071	92071	92071	92071	92071	92071	SRR11031369	6	No	No	No	Yes	No	No	No	No	No	No	No	No	No	Yes	No	No	No	No
SRR11031370	O35:H10	2014	10	10/2014	78	79440	5637615	308	B1	fimH289	-	-	-	No	No	No	No	No	No	No	No	No	ST641	92052	92052	92052	92052	92052	92052	SRR11031370	7	No	No	No	Yes	No	No	No	No	No	No	No	No	No	Yes	No	No	No	No
SRR11031371	O54:H14	2015	3	3/2015	79	177302	5107855	117	B2	fimH115	-	-	26	No	No	No	No	No	No	No	No	No	ST4260	92072	92072	92072	92072	92072	92072	SRR11031371	21	No	Yes	Yes	No	No	No	No	No	No	No	No	No	No	No	No	No	No	No
SRR11031372	-:H2	2015	1	1/2015	75	148775	5423925	170	B1	fimH32	-	-	Unknown	No	No	No	No	No	No	No	No	No	ST847	92065	92065	92065	86817	71471	59914	SRR11031372	14	No	No	No	Yes	Yes	No	No	No	No	No	No	No	No	Yes	No	No	No	Yes
SRR11031373	O121:H10	2015	1	1/2015	82	66092	5099043	247	B1	fimH289	-	-	-	No	No	No	No	No	No	No	No	No	ST641	92067	92067	92067	92067	92067	92067	SRR11031373	7	No	No	No	Yes	Yes	No	No	No	No	No	No	No	No	Yes	No	No	No	No
SRR11031374	-:H21	2015	3	3/2015	92	109460	5167446	195	B1	*	-	-	Unknown	No	No	No	No	No	No	No	No	No	ST2628	92070	92070	92070	92070	92070	92070	SRR11031374	22	Yes	Yes	No	No	No	No	No	No	No	No	No	No	No	No	No	No	Yes	Yes
SRR11031375	O8:H19	2014	12	12/2014	85	59883	5099275	347	C	fimH54	-	-	Unknown	No	No	No	No	No	No	No	No	No	ST90	92069	92069	92069	92069	92069	17694	SRR11031375	14	No	No	No	Yes	Yes	No	Yes	No	No	No	No	No	No	Yes	No	No	No	No
SRR11031376	O8:H19	2015	1	1/2015	63	65403	5347422	366	C	fimH54	-	-	266	No	No	No	No	No	No	No	No	No	ST90	92061	92061	92061	92061	92007	17694	SRR11031376	14	No	No	No	Yes	Yes	No	Yes	No	No	No	No	No	No	Yes	Yes	No	No	No
SRR11031377	O4:H5	2015	4	4/2015	68	173170	5195771	155	B2	fimH5	-	-	Unknown	No	No	No	No	No	No	No	No	No	ST12	92060	92060	92060	92060	92060	92060	SRR11031377	28	No	Yes	Yes	No	No	No	No	No	No	No	No	No	No	No	No	No	No	Yes
SRR11031378	-:H5	2015	1	1/2015	82	90999	5201533	223	B2	fimH144	-	-	-	No	No	No	No	No	No	No	No	No	ST537	92066	92066	92066	92066	92066	92066	SRR11031378	30	No	Yes	Yes	No	No	No	No	No	No	No	No	No	No	No	No	No	No	Yes
SRR11031379	-:H2	2015	1	1/2015	70	65160	5732028	353	B1	fimH32	-	-	Unknown	Yes	No	No	No	No	No	No	No	No	ST847	92062	92062	92062	92062	92062	59914	SRR11031379	15	No	No	No	Yes	Yes	No	No	No	No	No	No	No	No	Yes	No	No	No	Yes
SRR11031380	-:H2	2015	1	1/2015	76	92519	5396613	224	B1	fimH32	-	-	Unknown	No	No	No	No	No	No	No	No	No	ST847	92068	92068	92068	86817	71471	59914	SRR11031380	15	No	No	No	Yes	Yes	No	No	No	No	No	No	No	No	Yes	No	No	No	Yes
SRR11031381	O8:H9	2014	12	12/2014	89	111925	5039225	153	B1	fimH32	-	-	26	No	No	No	No	No	No	No	No	No	ST58	92054	92054	92054	92054	92054	9048	SRR11031381	18	Yes	No	No	No	No	No	No	No	No	No	No	No	No	No	No	No	No	No
SRR11031382	-:H19	2015	5	5/2015	76	104791	5258058	264	A	fimH94	-	-	48	Yes	No	No	No	No	No	No	No	No	Unknown ST	92051	92051	92051	92051	92051	92051	SRR11031382	12	No	No	No	Yes	No	No	No	No	No	No	No	No	No	No	Yes	No	No	No
SRR11045319	O7:H4	2015	3	3/2015	89	90579	5333008	255	A	fimH54	-	-	Unknown	No	No	No	No	No	No	No	No	No	ST93	91806	91806	91806	91806	91806	91806	SRR11045319	10	No	No	No	Yes	No	No	No	No	No	No	No	No	No	Yes	No	No	No	No
SRR11045320	O149:H10	2015	1	1/2015	71	141772	5617715	277	A	Unknown	-	Unknown	266!	Yes	No	No	S80I	No	No	No	No	No	ST100	91785	91785	91785	86776	52497	52497	SRR11045320	12	No	No	No	Yes	Yes	No	Yes	No	No	No	No	No	No	Yes	Yes	No	No	No
SRR11045321	O121:H10	2015	4	4/2015	60	64629	5337333	260	B1	fimH289	-	-	-	No	No	No	No	No	No	No	No	No	ST641	91787	91787	91787	91787	91787	85700	SRR11045321	7	No	No	No	Yes	Yes	No	No	No	No	No	No	No	No	Yes	No	No	No	No
SRR11045322	O121:H10	2015	4	4/2015	59	67531	5321149	253	B1	fimH289	-	-	Unknown	No	No	No	No	No	No	No	No	No	ST641	91782	91782	91782	91782	91782	27438	SRR11045322	8	No	No	No	Yes	Yes	No	No	No	No	No	No	No	No	Yes	No	No	No	No
SRR11045323	O149:H10	2015	3	3/2015	60	128000	5469069	282	A	Unknown	-	-	Unknown	Yes	No	No	S80I	No	No	No	No	No	ST100	91784	91784	91784	86776	52497	52497	SRR11045323	11	No	No	No	Yes	Yes	No	Yes	No	No	No	No	No	No	Yes	Yes	No	No	No
SRR11045324	-:H10	2015	1	1/2015	61	106783	5459935	282	A	Unknown	-	-	Unknown	Yes	No	No	S80I	No	No	No	No	No	ST100	91794	91794	86778	86776	52497	52497	SRR11045324	11	No	No	No	Yes	Yes	No	Yes	No	No	No	No	No	No	Yes	Yes	No	No	No
SRR11045325	O163:H7	2015	1	1/2015	72	99896	5619425	330	B1	fimH32	-	-	-	Yes	No	No	No	No	No	No	No	No	ST6234	91786	91786	91786	91786	91786	91786	SRR11045325	9	No	No	No	Yes	Yes	No	No	No	No	No	No	No	No	Yes	No	No	No	No
SRR11046292	O9:H9	2015	2	2/2015	75	110536	5273040	181	C	fimH24	3	-	26	Yes	D87Y	No	S80I	No	No	No	No	No	ST410	91802	91802	91802	91802	91802	91802	SRR11046292	12	No	No	No	Yes	Yes	No	No	No	No	No	No	No	No	No	No	No	No	No
SRR11046293	O141:H4	2014	12	12/2014	73	104728	5442976	221	A	fimH24	-	Unknown	-	No	No	No	No	No	No	No	No	No	ST10	91803	91803	91803	91803	91803	17700	SRR11046293	10	No	No	No	No	Yes	Yes	No	No	No	No	No	No	No	No	No	No	No	Yes
SRR11046294	-:H10	2014	11	11/2014	81	112489	5440925	274	A	Unknown	-	-	Unknown	Yes	No	No	S80I	No	No	No	No	No	ST100	91799	91799	86778	86776	52497	52497	SRR11046294	11	No	No	No	Yes	Yes	No	Yes	No	No	No	No	No	No	Yes	Yes	No	No	No
SRR11046295	-:H4	2015	5	5/2015	79	91800	4630042	145	A	fimH34	-	-	-	Yes	D87N	No	S80I	No	No	No	No	No	ST93	91797	91797	91797	91797	91797	31417	SRR11046295	7	No	Yes	No	No	No	No	No	No	No	No	No	No	No	No	No	No	No	No
SRR11046296	-:H8	2015	5	5/2015	81	126115	4896545	124	B1	fimH34	-	-	2	Yes	No	No	No	No	No	No	No	No	ST101	91801	91801	91801	91801	91801	63698	SRR11046296	14	No	No	No	No	No	No	No	No	No	No	No	No	No	No	No	No	No	No
SRR11046297	O149:H10	2015	5	5/2015	80	121289	5469946	292	A	Unknown	-	-	Unknown	Yes	No	No	S80I	No	No	No	No	No	ST100	91793	91793	91793	86776	52497	52497	SRR11046297	11	No	No	No	Yes	Yes	No	Yes	No	No	No	No	No	No	Yes	Yes	No	No	No
SRR11046298	O142:H27	2015	5	5/2015	75	53297	5488787	353	A	fimH23	-	-	-	No	No	No	No	No	No	No	No	No	ST1112	91792	91792	91792	91792	91792	88418	SRR11046298	6	No	No	No	No	No	Yes	No	No	No	No	No	No	No	No	No	No	No	No
SRR11046299	O89:H10	2015	5	5/2015	73	102255	4725825	137	A	fimH54	-	-	-	Yes	D87N	No	S80I	No	No	S458A	No	No	ST1585	91796	91796	91796	91796	23365	23365	SRR11046299	10	No	No	No	No	No	No	No	No	No	No	No	No	No	No	No	No	No	No
SRR11046300	O149:H10	2014	11	11/2014	81	123757	5501301	315	A	Unknown	-	-	Unknown	Yes	No	No	S80I	No	No	No	No	No	ST100	91804	91804	91804	86776	52497	52497	SRR11046300	11	No	No	No	Yes	Yes	No	Yes	No	No	No	No	No	No	Yes	Yes	No	No	No
SRR11046301	O149:H10	2014	12	12/2014	74	121371	5525246	296	A	Unknown	-	Unknown	Unknown	Yes	No	No	S80I	No	No	No	No	No	ST100	91813	91813	91785	86776	52497	52497	SRR11046301	11	No	No	No	Yes	Yes	No	Yes	No	No	No	No	No	No	Yes	Yes	No	No	No
SRR11046302	O121:H10	2014	11	11/2014	85	74946	5225608	245	B1	fimH289	-	Unknown	-	No	No	No	No	No	No	No	No	No	ST641	91800	91800	91800	91800	91800	91800	SRR11046302	7	No	No	No	Yes	Yes	No	No	No	No	No	No	No	No	Yes	No	No	No	No
SRR11046303	O149:H10	2014	12	12/2014	174	127533	5486240	281	A	Unknown	-	-	Unknown	Yes	D87G	No	S80I	No	No	No	No	No	ST100	91816	91816	91816	91816	52497	52497	SRR11046303	9	No	No	No	Yes	Yes	No	Yes	No	No	No	No	No	No	Yes	Yes	No	No	No
SRR11046304	O89:H9	2015	5	5/2015	83	131457	4633070	105	A	fimH54	-	-	-	Yes	D87N	A56T	S80I	No	No	No	No	No	ST744	91795	91795	86874	86874	22250	3561	SRR11046304	3	No	No	No	No	No	No	No	No	No	No	No	No	No	No	No	No	No	No
SRR11046305	O74:H23	2015	5	5/2015	94	158878	5039043	118	B1	fimH61	-	-	-	Yes	D87N	No	S80I	No	No	S458A	No	No	ST224	91805	91805	91805	91805	30704	11139	SRR11046305	4	No	No	No	No	No	No	No	No	No	No	No	No	No	No	No	No	No	No
SRR11046870	O1:H34	2014	11	11/2014	83	82640	5114496	155	F	fimH272	-	-	-	No	No	No	No	No	No	No	No	No	ST4373	91917	91917	91917	91917	91917	69351	SRR11046870	14	No	No	No	No	No	No	No	No	No	No	No	No	Yes	No	No	No	No	No
SRR11046871	O8:H9	2015	3	3/2015	88	188396	5049318	108	C	fimH35	-	-	65	No	No	No	No	No	No	No	No	No	ST23	91914	91914	91914	91914	91914	50579	SRR11046871	15	Yes	No	No	No	No	No	No	No	No	No	No	No	No	No	No	No	No	No
SRR11046872	O9:H25	2015	3	3/2015	82	115953	4918363	144	B1	fimH32	-	-	-	No	No	No	No	No	No	No	No	No	ST58	91923	91923	91923	91923	26882	9950	SRR11046872	18	Yes	No	No	No	No	No	No	No	No	No	No	No	No	No	Yes	No	No	No
SRR11046873	O9:H9	2015	2	2/2015	67	132342	5077266	154	C	fimH24	-	-	2	Yes	No	No	No	No	No	No	No	No	ST410	91921	91921	91921	91921	91921	48851	SRR11046873	12	No	No	No	Yes	Yes	No	No	No	No	No	No	No	No	No	No	No	No	No
SRR11046874	O149:H10	2015	2	2/2015	61	124399	5466571	261	A	Unknown	-	-	Unknown	Yes	No	No	S80I	No	No	No	No	No	ST100	91912	91912	86778	86776	52497	52497	SRR11046874	9	No	No	No	Yes	Yes	No	Yes	No	No	No	No	No	No	Yes	Yes	No	No	No
SRR11046875	O149:H10	2014	10	10/2014	64	118867	5469077	288	A	Unknown	-	-	Unknown	Yes	No	No	S80I	No	No	No	No	No	ST100	91913	91913	91913	91913	52497	52497	SRR11046875	11	No	No	No	Yes	Yes	No	Yes	No	No	No	No	No	No	Yes	Yes	No	No	No
SRR11046876	O15:H18	2015	2	2/2015	67	130379	5324447	185	D	fimH27	3	-	-	Yes	No	No	S80I	No	No	No	No	No	ST69	91815	91815	91815	91815	91815	3797	SRR11046876	19	No	Yes	No	No	No	No	No	No	No	No	No	No	Yes	No	No	No	No	No
SRR11046877	O149:H10	2014	10	10/2014	62	109692	5458710	305	A	Unknown	-	-	Unknown	Yes	No	No	S80I	No	No	No	No	No	ST100	91814	91814	91814	86776	52497	52497	SRR11046877	11	No	No	No	Yes	Yes	No	Yes	No	No	No	No	No	No	Yes	Yes	No	No	No
SRR11046878	O149:H10	2014	11	11/2014	66	112507	5564832	260	A	Unknown	3	-	Unknown	Yes	No	No	S80I	No	No	No	No	No	ST100	91808	91808	91808	86776	52497	52497	SRR11046878	9	No	No	No	Yes	Yes	No	Yes	No	No	No	No	No	No	Yes	Yes	No	No	No
SRR11046879	O163:H7	2014	11	11/2014	61	124536	5944501	346	B1	fimH32	3	-	-	Yes	No	No	No	No	No	No	No	No	ST6234	91807	91807	91807	91807	91807	86811	SRR11046879	11	No	No	No	Yes	Yes	No	No	No	No	No	No	No	No	Yes	No	Yes	No	No
SRR11047102	O9:H4	2015	5	5/2015	73	108044	4976525	155	B1	fimH32	-	-	12	No	No	No	No	No	No	No	No	No	ST58	91918	91918	91918	91918	91918	61401	SRR11047102	17	Yes	No	No	No	No	No	No	No	No	No	No	No	No	No	No	No	No	No
SRR11047103	O8:H4	2015	5	5/2015	64	98951	5308197	243	C	fimH54	3	-	-	No	No	No	No	No	No	No	No	No	ST23	91916	91916	86801	86801	86801	86801	SRR11047103	9	No	No	No	Yes	Yes	No	Yes	No	No	No	No	No	No	Yes	No	No	No	No
SRR11047104	O141:H4	2015	3	3/2015	64	119480	5589480	234	A	fimH24	3	-	26	No	No	No	No	No	No	No	No	No	ST10	91922	91922	91922	91922	91745	17700	SRR11047104	11	No	No	No	No	Yes	Yes	No	No	No	No	No	No	No	No	No	No	No	Yes
SRR11047105	O4:H5	2015	2	2/2015	75	203322	5492964	172	B2	fimH5	3	-	26	No	No	No	No	No	No	No	No	No	ST12	91915	91915	91915	91915	86862	60821	SRR11047105	29	No	Yes	Yes	No	No	No	No	No	No	No	No	No	No	No	No	No	No	Yes
SRR11047106	O141:H4	2015	1	1/2015	85	110529	5449484	213	A	fimH24	-	-	65	No	No	No	No	No	No	No	No	No	ST10	91954	91954	91954	91954	91954	91954	SRR11047106	16	No	No	No	No	Yes	Yes	No	No	No	No	No	No	No	No	No	No	No	Yes
SRR11047107	O89:H4	2015	1	1/2015	95	119249	4947341	154	A	fimH54	-	-	-	No	No	No	No	No	No	No	No	No	ST10	91930	91930	91930	91930	91930	91930	SRR11047107	6	No	No	No	Yes	No	No	No	No	No	No	No	No	No	Yes	No	Yes	No	No
SRR11047108	-:H8	2015	1	1/2015	58	106542	5298482	207	B1	fimH35	-	-	12	No	No	No	No	No	No	No	No	No	ST75	91924	91924	91924	91924	91924	86919	SRR11047108	28	Yes	Yes	No	No	No	No	No	No	No	No	No	No	No	No	No	No	No	Yes
SRR11047109	O141:H4	2015	1	1/2015	60	90768	5390130	234	A	fimH24	-	-	48	No	D87G	No	No	No	No	No	No	No	ST10	91929	91929	91929	91929	88336	86785	SRR11047109	15	No	No	No	Yes	Yes	No	No	No	No	No	No	No	No	Yes	No	Yes	No	Yes
SRR11047110	O8:H19	2015	1	1/2015	67	72464	5357754	284	C	fimH54	3	-	-	No	No	No	No	No	No	No	No	No	ST90	91920	91920	91920	91920	91920	17694	SRR11047110	12	No	No	No	Yes	Yes	No	Yes	No	No	No	No	No	No	Yes	Yes	No	No	No
SRR11047111	O175:H26	2015	4	4/2015	64	136834	5117256	189	A	fimH23	-	-	-	No	No	No	No	No	No	No	No	No	ST165	91919	91919	91919	91919	91919	91919	SRR11047111	3	No	No	No	No	No	No	No	No	No	No	No	No	No	No	No	No	No	No
SRR11047445	O4:H5	2015	3	3/2015	67	277838	5317042	160	B2	fimH5	3	-	-	No	No	No	No	No	No	No	No	No	ST12	91977	91977	91977	91977	86862	60821	SRR11047445	28	No	Yes	Yes	No	No	No	No	No	No	No	No	No	No	No	No	No	No	Yes
SRR11047446	O149:H10	2015	3	3/2015	61	105738	5553917	327	A	Unknown	3	-	Unknown	No	No	No	No	No	No	No	No	No	ST100	91960	91960	91960	91960	91960	91960	SRR11047446	12	No	No	No	Yes	Yes	No	Yes	No	No	No	No	No	No	Yes	Yes	No	No	No
SRR11047447	O141:H4	2014	12	12/2014	62	99100	5600439	208	A	fimH24	-	-	23	No	No	No	No	No	No	No	No	No	ST10	91961	91961	91961	91961	88336	86785	SRR11047447	11	No	No	No	Yes	Yes	No	No	No	No	No	No	No	No	Yes	No	No	No	No
SRR11047448	O36:H19	2015	1	1/2015	63	51646	5233716	281	A	fimH25	-	-	-	No	No	No	No	No	No	No	No	No	ST10	91931	91931	91931	91931	91931	75229	SRR11047448	5	No	No	No	No	No	Yes	No	No	No	No	No	No	No	No	No	No	No	No
SRR11047449	O4:H5	2015	3	3/2015	67	217707	5272947	159	B2	fimH5	3	-	-	No	No	No	No	No	No	No	No	No	ST12	91957	91957	91957	91957	86862	60821	SRR11047449	28	No	Yes	Yes	No	No	No	No	No	No	No	No	No	No	No	No	No	No	Yes
SRR11047450	O11:H12	2015	5	5/2015	63	146091	5118475	111	B1	fimH1110	3	-	-	No	No	No	No	No	No	No	No	No	ST101	91928	91928	91928	91928	91928	8443	SRR11047450	20	No	Yes	No	No	No	No	No	No	No	No	No	No	No	No	No	No	No	Yes
SRR11047451	O4:H5	2015	2	2/2015	67	277834	5271789	170	B2	fimH5	3	-	-	No	No	No	No	No	No	No	No	No	ST12	91927	91927	91927	91927	91927	60821	SRR11047451	28	No	Yes	Yes	No	No	No	No	No	No	No	No	No	No	No	No	No	No	Yes
SRR11047452	O11:H12	2014	12	12/2014	72	111929	5147446	133	B1	fimH1110	3	-	-	No	No	No	No	No	No	No	No	No	ST101	91956	91956	91956	91956	91928	8443	SRR11047452	21	No	Yes	No	No	No	No	No	No	No	No	No	No	No	No	No	No	No	Yes
SRR11047453	O8:H9	2015	3	3/2015	71	175828	5097434	173	C	fimH35	3	-	-	No	No	No	No	No	No	No	No	No	ST23	91926	91926	91926	91926	91926	91926	SRR11047453	13	No	Yes	No	No	No	No	No	No	No	No	No	No	No	No	No	No	No	Yes
SRR11047454	O4:H5	2015	1	1/2015	71	153062	5252417	184	B2	*	3	-	-	No	No	No	No	No	No	No	No	No	ST12	91925	91925	91925	91925	86862	60821	SRR11047454	28	No	Yes	Yes	No	No	No	No	No	No	No	No	No	No	No	No	No	No	Yes
SRR11047775	O4:H5	2015	2	2/2015	73	218763	5254625	163	B2	fimH5	3	-	-	No	No	No	No	No	No	No	No	No	ST12	91979	91979	91979	91979	86862	60821	SRR11047775	28	No	Yes	Yes	No	No	No	No	No	No	No	No	No	No	No	No	No	No	Yes
SRR11047776	O8:H25	2015	5	5/2015	91	177358	5028418	139	B1	fimH32	-	-	2	No	No	No	No	No	No	No	No	No	ST58	92032	92032	92032	92032	92032	86065	SRR11047776	17	Yes	No	No	No	No	No	No	No	No	No	No	No	No	No	No	No	No	No
SRR11047777	O8:H10	2015	5	5/2015	69	89465	5215172	200	B1	fimH194	3	-	266	No	No	No	No	No	No	No	No	No	ST58	91978	91978	91978	91978	91978	13881	SRR11047777	12	No	No	No	No	No	No	No	No	No	No	No	No	No	No	No	No	No	No
SRR11047778	O149:H19	2015	5	5/2015	52	95403	5644536	258	C	fimH54	3	-	12	No	No	No	No	No	No	No	No	No	ST90	91941	91941	91941	91941	91941	83093	SRR11047778	12	No	No	No	Yes	Yes	No	Yes	No	No	No	No	No	No	Yes	No	No	No	No
SRR11047779	O4:H5	2014	10	10/2014	56	207210	5327259	154	B2	*	3	-	-	No	No	No	No	No	No	No	No	No	ST12	92028	92028	92028	92028	86862	60821	SRR11047779	28	No	Yes	Yes	No	No	No	No	No	No	No	No	No	No	No	No	No	No	Yes
SRR11047780	O4:H5	2014	10	10/2014	61	274633	5271159	130	B2	fimH223	3	-	-	No	No	No	No	No	No	No	No	No	ST12	92016	92016	92016	88377	86862	60821	SRR11047780	28	No	Yes	Yes	No	No	No	No	No	No	No	No	No	No	No	No	No	No	Yes
SRR11047781	O6:H1	2014	11	11/2014	66	306166	5257030	123	B2	fimH70	-	-	-	No	No	No	No	No	No	No	No	No	ST73	92014	92014	92014	92014	92014	92014	SRR11047781	27	No	Yes	Yes	No	No	No	No	No	No	No	No	No	No	No	No	No	No	Yes
SRR11047782	O11:H12	2014	11	11/2014	65	147338	5074941	113	B1	fimH1110	3	-	-	No	No	No	No	No	No	No	No	No	ST101	92025	92025	92025	91956	91928	8443	SRR11047782	21	No	Yes	No	Yes	No	No	No	No	No	No	No	No	No	Yes	No	No	No	Yes
SRR11047783	O8:H19	2014	12	12/2014	60	68996	5339863	325	C	fimH54	3	-	-	No	No	No	No	No	No	No	No	No	ST90	92007	92007	92007	92007	92007	17694	SRR11047783	13	No	No	No	Yes	Yes	No	Yes	No	No	No	No	No	No	Yes	Yes	No	No	No
SRR11048567	O8:H25	2015	4	4/2015	74	113515	5026435	200	B1	fimH32	-	-	12	No	No	No	No	No	No	No	No	No	ST58	92036	92036	92036	92036	92036	92036	SRR11048567	18	Yes	No	No	No	No	No	No	No	No	No	No	No	No	No	No	No	No	Yes
SRR11048568	O4:H5	2015	2	2/2015	81	245502	5204776	71	B2	fimH202	3	-	-	No	No	No	No	No	No	No	No	No	ST12	92045	92045	92045	92045	86862	60821	SRR11048568	27	No	Yes	Yes	No	No	No	No	No	No	No	No	No	No	No	No	No	No	Yes
SRR11048569	O4:H5	2015	2	2/2015	66	168515	5392260	148	B2	fimH5	3	-	7	No	No	No	No	No	No	No	No	No	ST12	92037	92037	92037	92037	86862	60821	SRR11048569	28	No	Yes	Yes	No	No	No	No	No	No	No	No	No	No	No	No	No	No	Yes
SRR11048570	O4:H5	2015	2	2/2015	57	317706	5507600	167	B2	fimH5	3	-	-	No	No	No	No	No	No	No	No	No	ST12	92035	92035	92035	88377	86862	60821	SRR11048570	29	No	Yes	Yes	No	No	No	No	No	No	No	No	No	No	No	No	No	No	Yes
SRR11048571	O4:H5	2015	2	2/2015	61	330434	5491979	160	B2	fimH5	3	-	2	No	No	No	No	No	No	No	No	No	ST12	92034	92034	92034	92034	86862	60821	SRR11048571	29	No	Yes	Yes	No	No	No	No	No	No	No	No	No	No	No	No	No	No	Yes
SRR11048572	O141:H4	2014	12	12/2014	55	103635	5754047	257	A	fimH24	-	-	Unknown	No	No	No	No	No	No	No	No	No	ST10	92031	92031	92031	92031	88336	86785	SRR11048572	16	No	No	No	Yes	Yes	No	No	No	No	No	No	No	No	Yes	No	Yes	No	Yes
SRR11048573	O4:H5	2014	10	10/2014	60	220188	5244429	116	B2	fimH5	3	-	-	No	No	No	No	No	No	No	No	No	ST12	92033	92033	92033	92033	86862	60821	SRR11048573	28	No	Yes	Yes	No	No	No	No	No	No	No	No	No	No	No	No	No	No	Yes
SRR11048578	O9:H4	2014	12	12/2014	87	111352	5257748	205	B1	fimH27	-	-	-	Yes	No	No	S80R	No	No	No	No	No	ST58	91744	91744	91744	91744	91744	2776	SRR11048578	18	Yes	No	No	No	No	No	No	No	No	No	No	No	No	No	No	No	No	No
SRR11048579	O9:H30	2015	3	3/2015	78	121053	4666417	117	A	fimH54	-	-	-	No	No	No	No	No	No	No	No	No	ST361	91739	91739	91739	91739	91739	91739	SRR11048579	2	No	No	No	No	No	No	No	No	No	No	No	No	No	No	No	No	No	No
SRR11048580	O9:H10	2015	4	4/2015	73	106723	5103168	161	A	fimH54	-	-	266	No	No	No	No	No	No	No	No	No	ST540	91736	91736	91736	91736	91736	85191	SRR11048580	3	No	No	No	No	No	No	No	No	No	No	No	No	No	No	No	No	No	No
SRR11048581	-:H4	2015	4	4/2015	68	75711	4743037	230	A	fimH54	-	-	-	No	No	No	No	No	No	No	No	No	ST2496	91729	91729	91729	91729	91729	91729	SRR11048581	5	No	No	No	Yes	No	No	No	No	No	No	No	No	No	Yes	No	No	No	No
SRR11048582	O89:H10	2015	3	3/2015	64	123236	4758519	120	A	fimH54	-	-	-	Yes	D87N	A56T	S80I	No	No	No	No	No	ST744	91735	91735	91735	91735	91735	1241	SRR11048582	10	No	No	No	No	No	No	No	No	No	No	No	No	No	No	No	No	No	No
SRR11048583	O89:H9	2015	4	4/2015	74	125896	5047536	155	A	Unknown	3	-	Unknown	Yes	D87N	No	S80I	No	No	S458A	No	No	ST4981	91726	91726	91726	91726	42369	22592	SRR11048583	11	No	No	No	No	No	No	No	No	No	No	No	No	No	No	No	No	No	No
SRR11048584	O89:H9	2015	3	3/2015	71	141604	5130928	125	A	fimH54	-	-	-	Yes	D87N	A56T	S80I	No	No	No	No	No	ST744	91728	91728	91728	91728	25693	3561	SRR11048584	3	No	No	No	No	No	No	No	No	No	No	No	No	No	No	No	No	No	No
SRR11048585	O149:H10	2015	2	2/2015	65	128000	5695180	286	A	Unknown	-	-	Unknown	Yes	D87N	No	S80I	No	No	No	No	No	ST100	91775	91775	91775	86776	52497	52497	SRR11048585	11	No	No	No	Yes	Yes	No	Yes	No	No	No	No	No	No	Yes	Yes	No	No	No
SRR11048586	-:H14	2015	1	1/2015	60	110872	5381246	196	B1	fimH31	-	-	Unknown	Yes	D87N	No	S80I	No	No	No	No	No	ST2161	91778	91778	91778	91778	91778	91778	SRR11048586	10	No	No	No	Yes	Yes	No	No	No	No	No	No	No	No	No	No	No	No	No
SRR11048587	O89:H9	2015	3	3/2015	93	106025	5032726	191	A	Unknown	-	Unknown	-	Yes	D87N	No	S80I	No	No	S458A	No	No	ST4981	91781	91781	91781	91781	42369	22592	SRR11048587	6	No	No	No	No	No	No	No	No	No	No	No	No	No	No	No	No	No	No
SRR11048588	O149:H10	2015	3	3/2015	88	123941	5341021	161	A	Unknown	-	-	Unknown	Yes	D87G	No	S80I	No	No	No	No	No	ST100	91788	91788	91788	86776	52497	52497	SRR11048588	8	No	No	No	Yes	Yes	No	Yes	No	No	No	No	No	No	Yes	Yes	No	No	No
SRR11048589	O89:H9	2015	3	3/2015	76	103310	4828109	154	A	fimH54	-	-	-	Yes	D87N	A56T	S80I	No	No	No	No	No	ST744	91753	91753	91753	91753	91753	3561	SRR11048589	5	No	No	No	Yes	No	No	No	No	No	No	No	No	No	Yes	No	No	No	No
SRR11048590	O182:H19	2014	11	11/2014	69	101456	5536093	362	A	fimH94	-	Unknown	26	No	No	No	No	No	No	No	No	No	ST10	91723	91723	91723	91723	91723	91723	SRR11048590	15	No	No	No	Yes	No	No	No	No	No	No	No	No	No	No	No	Yes	No	Yes
SRR11048591	-:H5	2015	4	4/2015	73	178555	5293923	174	B1	fimH25	3	-	-	Yes	D87N	No	S80I	No	No	S458A	No	No	ST977	91776	91776	91776	91776	91776	24425	SRR11048591	15	No	Yes	No	Yes	No	No	No	Yes	Yes	Yes	Yes	Yes	No	Yes	No	No	No	No
SRR11048592	O149:H10	2015	2	2/2015	54	127748	5650433	287	A	Unknown	3	-	7!	Yes	D87Y	No	S80I	No	No	No	No	No	ST100	91774	91774	91774	91774	91774	91774	SRR11048592	9	No	No	No	Yes	Yes	No	Yes	No	No	No	No	No	No	Yes	Yes	No	No	No
SRR11048593	O100:H23	2015	4	4/2015	56	132154	5469107	165	B1	fimH61	3	-	-	Yes	D87N	No	S80I	No	No	S458A	No	No	ST224	91772	91772	91772	91772	91772	4008	SRR11048593	3	No	No	No	No	No	No	No	No	No	No	No	No	No	No	No	No	No	No
SRR11048594	O89:H10	2015	5	5/2015	68	122462	4802021	149	A	fimH54	-	-	-	Yes	D87N	A56T	S80I	No	No	No	No	No	ST744	91752	91752	91752	91752	71783	1241	SRR11048594	7	No	No	No	No	No	No	No	No	No	No	No	No	No	No	No	No	No	No
SRR11048595	-:H10	2015	5	5/2015	69	124111	5490612	306	A	Unknown	-	-	Unknown	Yes	No	No	S80I	No	No	No	No	No	ST100	91770	91770	91770	91770	52497	52497	SRR11048595	10	No	No	No	Yes	No	No	No	No	No	No	No	No	No	Yes	Yes	No	No	No
SRR11048596	-:H10	2015	1	1/2015	56	112495	5452143	283	A	Unknown	-	-	Unknown	Yes	No	No	S80I	No	No	No	No	No	ST100	91771	91771	91771	86776	52497	52497	SRR11048596	11	No	No	No	Yes	Yes	No	Yes	No	No	No	No	No	No	Yes	Yes	No	No	No
SRR11048597	O153:H34	2015	4	4/2015	67	146472	5167324	152	F	fimH5	-	-	-	Yes	D87N	No	S80I	E84G	No	No	No	No	ST3901	91740	91740	91740	91740	91740	91740	SRR11048597	14	No	Yes	No	No	No	No	No	No	No	No	No	No	Yes	No	No	No	No	No
SRR11048598	O141:H4	2015	3	3/2015	67	105794	5592798	194	A	fimH24	3	-	26	No	No	No	No	No	No	No	No	No	ST10	91745	91745	91745	91745	91745	17700	SRR11048598	10	No	No	No	No	Yes	Yes	No	No	No	No	No	No	No	No	No	No	No	Yes
SRR11048599	O182:H19	2015	2	2/2015	62	95779	5561848	252	A	fimH94	-	-	65	No	No	No	No	No	No	No	D476A	No	ST10	91747	91747	91747	91747	91747	91747	SRR11048599	16	No	No	No	Yes	No	No	No	No	No	No	No	No	No	Yes	Yes	Yes	No	No
SRR11048600	O163:H7	2015	3	3/2015	77	174051	5709595	296	B1	fimH32	-	-	26	Yes	No	No	No	No	No	No	No	No	ST6234	91743	91743	91743	91743	91743	86811	SRR11048600	13	No	No	No	Yes	Yes	No	No	No	No	No	No	No	No	Yes	No	Yes	No	No
SRR11048601	O8:H25	2015	2	2/2015	77	105136	4983494	165	B1	fimH30	-	-	-	Yes	No	No	No	No	No	No	No	No	ST58	91718	91718	91718	91718	91718	91718	SRR11048601	11	No	No	No	No	No	No	No	No	No	No	No	No	No	No	No	No	No	No
SRR11048602	O89:H9	2014	11	11/2014	76	119248	4773961	161	A	Unknown	-	-	-	Yes	D87N	No	S80I	No	No	S458A	No	No	ST617	91640	91640	91640	91640	91640	28852	SRR11048602	7	No	No	No	No	No	No	No	No	No	No	No	No	No	No	No	No	No	No
SRR11048733	O89:H9	2015	10	10/2015	161	124253	5245298	215	A	fimH54	3	-	-	Yes	D87N	A56T	S80I	No	No	No	No	No	ST744	92086	92086	92086	92086	22250	3561	SRR11048733	6	No	No	No	No	No	No	No	No	No	No	No	No	No	No	No	Yes	No	No
SRR11048734	O89:H9	2015	10	10/2015	252	180215	4625595	97	A	fimH54	-	-	-	Yes	D87N	A56T	S80I	No	No	No	No	No	ST744	92085	92085	92085	92085	92085	3561	SRR11048734	2	No	No	No	No	No	No	No	No	No	No	No	No	No	No	No	No	No	No
SRR11048735	O89:H9	2015	12	12/2015	163	126096	4942521	182	A	Unknown	-	-	-	Yes	D87N	No	S80I	No	No	No	No	No	ST167	92081	92081	92081	92081	92081	92081	SRR11048735	8	No	No	No	No	No	No	No	No	No	No	No	No	No	No	Yes	No	No	No
SRR11048736	O89:H10	2015	9	9/2015	150	123309	4684678	126	A	fimH54	-	Unknown	Unknown	Yes	D87N	A56T	S80I	No	No	No	No	No	ST744	92079	92079	92077	29209	1241	1241	SRR11048736	3	No	No	No	No	No	No	No	No	No	No	No	No	No	No	No	No	No	No
SRR11048737	O9:H9	2015	9	9/2015	146	156573	4875847	197	A	fimH54	-	-	-	Yes	D87N	No	S80I	No	L416F	No	No	No	ST10	92083	92083	92083	92083	92083	37	SRR11048737	3	No	No	No	No	No	No	No	No	No	No	No	No	No	No	No	No	No	No
SRR11048738	O89:H9	2015	9	9/2015	162	150658	4748299	113	A	fimH54	-	-	Unknown	Yes	D87N	A56T	S80I	No	No	No	No	No	ST744	92076	92076	92076	92076	92076	3561	SRR11048738	4	No	No	No	No	No	No	No	No	No	No	No	No	No	No	No	No	No	No
SRR11048739	O89:H10	2015	10	10/2015	165	127897	4696978	134	A	fimH54	-	Unknown	-	Yes	D87N	A56T	S80I	No	No	No	No	No	ST744	92077	92077	92077	29209	1241	1241	SRR11048739	3	No	No	No	No	No	No	No	No	No	No	No	No	No	No	No	No	No	No
SRR11048740	O11:H25	2015	10	10/2015	135	240040	4997849	81	F	fimH145	-	-	-	Yes	D87Y	No	S80I	No	No	S458A	No	No	ST457	92084	92084	92084	92084	70496	3856	SRR11048740	21	No	Yes	No	No	No	No	No	No	No	No	No	No	Yes	No	No	No	No	No
SRR11074150	O149:H10	2015	7	7/2015	125	128000	5421937	244	A	Unknown	-	-	Unknown	Yes	No	No	S80I	No	No	No	No	No	ST100	92110	91793	91793	86776	52497	52497	SRR11074150	11	No	No	No	Yes	Yes	No	Yes	No	No	No	No	No	No	Yes	Yes	No	No	No
SRR11074151	O4:H5	2015	7	7/2015	170	286220	5257567	156	B2	*	3	-	-	No	No	No	No	No	No	No	No	No	ST12	92114	92114	92114	92114	86862	60821	SRR11074151	28	No	Yes	Yes	No	No	No	No	No	No	No	No	No	No	No	No	No	No	Yes
SRR11074152	O149:H10	2015	7	7/2015	130	128001	5717156	317	A	Unknown	3	-	Unknown	Yes	No	No	S80I	No	No	No	No	No	ST100	92111	92111	92111	92111	52497	52497	SRR11074152	9	No	No	No	Yes	Yes	No	Yes	No	No	No	No	No	No	Yes	Yes	No	No	No
SRR11074153	O149:H10	2015	7	7/2015	150	141722	5579330	292	A	Unknown	-	-	Unknown	Yes	No	No	S80I	No	No	No	No	No	ST100	92142	92142	86778	86776	52497	52497	SRR11074153	12	No	No	No	Yes	Yes	No	Yes	No	No	No	No	No	No	Yes	Yes	No	No	No
SRR11074154	O4:H5	2015	8	8/2015	131	302144	5273237	162	B2	fimH5	3	-	-	No	No	No	No	No	No	No	No	No	ST12	92103	92103	92103	92103	86862	60821	SRR11074154	28	No	Yes	Yes	No	No	No	No	No	No	No	No	No	No	No	No	No	No	Yes
SRR11074155	O141:H4	2015	8	8/2015	131	119479	5457235	231	A	fimH24	-	6	Unknown	No	No	No	No	No	No	No	No	No	ST10	92154	92154	92154	92154	92154	92154	SRR11074155	12	No	No	No	Yes	Yes	Yes	No	No	No	No	No	No	No	Yes	No	No	No	Yes
SRR11074156	O89:H10	2015	12	12/2015	151	124209	4918066	196	A	fimH54	-	-	-	Yes	D87N	A56T	S80I	No	No	No	No	No	ST744	92102	92102	92102	92102	1241	1241	SRR11074156	13	Yes	No	No	No	No	No	No	No	No	No	No	No	No	No	No	No	No	No
SRR11074157	O8:H10	2015	8	8/2015	175	112693	5122762	165	B1	fimH194	3	-	26	No	No	No	No	No	No	No	No	No	ST58	92157	92157	91978	91978	91978	13881	SRR11074157	12	No	No	No	No	No	No	No	No	No	No	No	No	No	No	No	No	No	No
SRR11074158	O89:H9	2015	7	7/2015	196	135955	4970400	144	A	fimH54	-	-	12	Yes	D87N	A56T	S80I	No	No	No	No	No	ST744	92158	92158	92158	92158	92158	3561	SRR11074158	4	No	No	No	No	No	No	No	No	No	No	No	No	No	No	No	No	No	No
SRR11074159	O9:H9	2015	7	7/2015	182	149876	5021416	200	A	fimH54	-	-	26	Yes	D87N	No	S80I	No	L416F	No	No	No	ST10	92155	92155	92155	92155	92083	37	SRR11074159	6	No	No	No	Yes	No	No	No	No	No	No	No	No	No	Yes	No	No	No	No
SRR11074160	O89:H10	2015	8	8/2015	168	134407	4789368	137	A	Unknown	-	-	-	Yes	D87N	No	S80I	No	No	S458A	No	No	ST617	92152	92152	92152	92152	92152	92152	SRR11074160	10	No	No	No	No	No	No	No	No	No	No	Yes	Yes	No	No	Yes	No	No	No
SRR11074161	O11:H25	2015	9	9/2015	201	239371	4902077	77	F	fimH145	-	-	-	Yes	D87Y	No	S80I	No	No	S458A	No	No	ST457	92153	92153	92153	92153	81106	81106	SRR11074161	21	No	No	No	No	No	No	No	No	No	No	No	No	Yes	No	No	No	No	No
SRR11074162	-:H4	2015	12	12/2015	206	76296	4837856	185	A	Unknown	-	-	266	No	No	No	No	No	No	No	No	No	ST761	92150	92150	92150	92150	92150	92150	SRR11074162	3	No	No	No	No	No	No	No	No	No	No	No	No	No	No	No	No	No	No
SRR11074163	O82:H8	2015	11	11/2015	154	183364	5563401	178	B1	fimH86	3	-	167	No	No	No	No	No	No	No	No	No	ST101	92151	92151	92151	92151	92151	28785	SRR11074163	16	Yes	No	No	No	No	No	No	No	No	No	No	No	No	No	No	No	No	Yes
SRR11074164	O82:H8	2015	7	7/2015	138	202179	5168411	79	B1	fimH54	3	-	12	No	No	No	No	No	No	No	No	No	ST101	92149	92149	92149	92149	92149	92149	SRR11074164	16	No	No	No	No	No	No	No	No	No	No	No	No	No	No	No	No	No	Yes
SRR11074165	O89:H9	2015	6	6/2015	181	127898	5120003	142	A	fimH54	-	-	-	Yes	D87N	A56T	S80I	No	No	No	No	No	ST744	92162	92162	92162	92162	25693	3561	SRR11074165	3	No	No	No	No	No	No	No	No	No	No	No	No	No	No	No	No	No	No
SRR11074166	O89:H9	2015	12	12/2015	101	163600	4851630	112	A	fimH54	-	-	-	No	No	No	No	No	No	No	No	No	ST10	92095	92095	92095	92095	92095	1126	SRR11074166	17	No	Yes	No	No	No	No	No	Yes	Yes	Yes	Yes	Yes	No	No	No	No	No	No
SRR11074167	O89:H38	2015	6	6/2015	150	253339	4806607	84	B1	fimH31	-	-	-	No	No	No	No	No	No	No	No	No	ST154	92146	92146	92146	92146	92146	92146	SRR11074167	6	No	No	No	No	No	No	No	No	No	No	No	No	No	No	No	No	No	No
SRR11074168	O89:H9	2015	11	11/2015	147	142375	4923708	135	A	fimH54	3	-	-	Yes	D87N	A56T	S80I	No	No	No	No	No	ST744	92144	92144	92144	92144	92144	3561	SRR11074168	3	No	No	No	No	No	No	No	No	No	No	No	No	No	No	No	No	No	No
SRR11074169	-:H9	2015	10	10/2015	174	127872	5025305	144	C	fimH24	-	Unknown	Unknown	Yes	D87N	No	S80I	No	No	S458A	No	No	ST410	92131	92131	92131	92131	92131	1269	SRR11074169	6	No	No	No	No	No	No	No	No	No	No	No	No	No	No	No	No	No	No
SRR11074170	O78:H4	2015	10	10/2015	132	167449	5362932	185	C	fimH35	-	-	Unknown	No	No	No	No	No	No	No	No	No	ST369	92161	92161	92161	92161	92161	92161	SRR11074170	30	Yes	Yes	No	No	No	No	No	Yes	Yes	Yes	Yes	Yes	No	No	No	No	No	Yes
SRR11074171	O89:H9	2015	10	10/2015	198	128130	4752775	144	A	fimH54	3	-	-	Yes	D87N	A56T	S80I	No	No	No	No	No	ST744	92145	92145	92145	92145	22250	3561	SRR11074171	3	No	No	No	No	No	No	No	No	No	No	No	No	No	No	No	No	No	No
SRR11074172	O9:H4	2015	10	10/2015	141	267345	5197501	106	C	fimH39	3	-	-	No	No	No	No	No	No	No	No	No	ST88	92143	92143	92143	92143	92143	3481	SRR11074172	19	Yes	Yes	No	No	No	No	No	No	No	No	No	No	No	No	No	No	No	No
SRR11074173	O4:H5	2015	4	4/2015	179	224081	5271605	151	B2	fimH5	3	-	-	No	No	No	No	No	No	No	No	No	ST12	92122	92122	92122	92122	86862	60821	SRR11074173	28	No	Yes	Yes	No	No	No	No	No	No	No	No	No	No	No	No	No	No	Yes
SRR11074174	O149:H10	2015	4	4/2015	173	140059	5470417	285	A	Unknown	-	-	Unknown	Yes	No	No	S80I	No	No	No	No	No	ST100	92137	92137	92137	86776	52497	52497	SRR11074174	11	No	No	No	Yes	Yes	No	Yes	No	No	No	No	No	No	Yes	Yes	No	No	No
SRR11074175	O4:H5	2015	4	4/2015	161	286221	5253789	156	B2	fimH5	3	-	-	No	No	No	No	No	No	No	No	No	ST12	92123	92123	92123	92123	86862	60821	SRR11074175	27	No	Yes	Yes	No	No	No	No	No	No	No	No	No	No	No	No	No	No	Yes
SRR11074176	O11:H12	2015	4	4/2015	136	186709	5219256	112	B1	fimH1110	3	-	266	No	No	No	No	No	No	No	No	No	ST101	92118	92118	92118	92118	91928	8443	SRR11074176	21	No	Yes	No	No	No	No	No	No	No	No	No	No	No	No	No	No	No	Yes
SRR11074177	O8:H23	2015	12	12/2015	186	199887	5529855	171	B1	fimH61	-	Unknown	-	Yes	D87N	No	S80I	No	No	S458A	No	No	ST224	92097	92097	92097	92097	92097	4008	SRR11074177	7	No	No	No	No	No	No	No	No	No	No	No	No	No	No	No	No	No	No
SRR11074178	O89:H9	2015	11	11/2015	405	147666	4689038	134	A	fimH54	-	-	-	Yes	D87N	A56T	S80I	No	No	No	No	No	ST744	92096	92096	92096	92096	92096	3561	SRR11074178	4	No	No	No	Yes	No	No	No	No	No	No	No	No	No	Yes	No	No	No	No
SRR11074676	O149:H10	2015	10	10/2015	132	128000	5567077	326	A	Unknown	-	Unknown	Unknown	Yes	D87G	No	S80I	No	No	No	No	No	ST100	92191	92191	92191	86776	52497	52497	SRR11074676	11	No	No	No	Yes	Yes	No	Yes	No	No	No	No	No	No	Yes	Yes	No	No	No
SRR11074677	O149:H10	2015	11	11/2015	129	130413	5482003	300	A	Unknown	-	-	Unknown	Yes	No	No	S80I	No	No	No	No	No	ST100	92193	91793	91793	86776	52497	52497	SRR11074677	11	No	No	No	Yes	Yes	No	Yes	No	No	No	No	No	No	Yes	Yes	No	No	No
SRR11074678	O6:H31	2015	11	11/2015	123	173097	5252971	131	B2	fimH320	3	-	Unknown	No	No	No	No	No	No	No	No	No	ST127	92189	92189	92189	92189	92189	92189	SRR11074678	25	No	Yes	Yes	No	No	No	No	No	No	No	No	No	No	No	No	No	No	Yes
SRR11074679	O149:H10	2015	12	12/2015	229	124382	5515380	296	A	Unknown	-	-	Unknown	Yes	No	No	S80I	No	No	No	No	No	ST100	92196	92196	92196	92196	52497	52497	SRR11074679	11	No	No	No	Yes	Yes	No	Yes	No	No	No	No	No	No	Yes	Yes	No	No	No
SRR11074680	O149:H10	2015	12	12/2015	147	123670	5480567	316	A	Unknown	-	-	Unknown	Yes	D87N	No	S80I	No	No	No	No	No	ST100	92198	92198	91793	86776	52497	52497	SRR11074680	11	No	No	No	Yes	Yes	No	Yes	No	No	No	No	No	No	Yes	Yes	No	No	No
SRR11074681	O149:H10	2015	9	9/2015	159	140023	5522820	306	A	Unknown	-	-	Unknown	Yes	No	No	S80I	No	No	No	No	No	ST100	92227	92227	86778	86776	52497	52497	SRR11074681	9	No	No	No	Yes	Yes	No	Yes	No	No	No	No	No	No	Yes	Yes	No	No	No
SRR11074682	O4:H5	2015	4	4/2015	159	276597	5280897	173	B2	fimH5	3	-	-	No	No	No	No	No	No	No	No	No	ST12	92230	92230	92230	92230	86862	60821	SRR11074682	28	No	Yes	Yes	No	No	No	No	No	No	No	No	No	No	No	No	No	No	Yes
SRR11074683	O4:H5	2015	12	12/2015	161	308578	5307064	158	B2	fimH5	3	-	-	No	No	No	No	No	No	No	No	No	ST12	92223	92223	92223	92223	86862	60821	SRR11074683	28	No	Yes	Yes	No	No	No	No	No	No	No	No	No	No	No	No	No	No	Yes
SRR11074684	O149:H10	2015	10	10/2015	150	119281	5622525	248	A	Unknown	3	-	Unknown	Yes	D87G	No	S80I	No	No	No	No	No	ST100	92192	92192	92192	92192	52497	52497	SRR11074684	9	No	No	No	Yes	Yes	No	Yes	No	No	No	No	No	No	Yes	Yes	No	No	No
SRR11074685	O163:H23	2015	12	12/2015	149	198746	5270192	193	B1	fimH61	-	-	-	Yes	D87N	No	S80I	No	No	S458A	No	No	ST224	92224	92224	92224	92224	92224	24036	SRR11074685	12	No	No	No	Yes	Yes	No	No	No	No	No	No	No	No	Yes	No	Yes	No	No
SRR11074686	-:H10	2015	12	12/2015	155	112447	5676967	315	A	Unknown	3	-	Unknown	Yes	No	No	S80I	No	No	No	No	No	ST100	92220	92220	92220	86776	52497	52497	SRR11074686	11	No	No	No	Yes	Yes	No	Yes	No	No	No	No	No	No	Yes	Yes	No	No	No
SRR11074687	O147:H2	2015	12	12/2015	189	219388	5423875	154	B1	fimH32	-	-	Unknown	No	No	No	No	No	No	No	No	No	ST847	92222	92222	92222	92222	71471	59914	SRR11074687	15	No	No	No	Yes	Yes	No	No	No	No	No	No	No	No	Yes	No	No	No	Yes
SRR11074688	-:H10	2015	12	12/2015	171	134713	5445121	264	A	Unknown	-	-	Unknown	Yes	No	No	S80I	No	No	No	No	No	ST100	92221	92221	92221	86776	52497	52497	SRR11074688	11	No	No	No	Yes	Yes	No	Yes	No	No	No	No	No	No	Yes	Yes	No	No	No
SRR11074689	O4:H5	2015	11	11/2015	152	340030	5197492	108	B2	*	3	-	-	No	No	No	No	No	No	No	No	No	ST12	92219	92219	92219	86862	86862	60821	SRR11074689	28	No	Yes	Yes	No	No	No	No	No	No	No	No	No	No	No	No	No	No	Yes
SRR11074690	-:H9	2015	6	6/2015	153	123786	5089614	158	C	fimH24	3	-	Unknown	Yes	D87N	No	S80I	No	No	S458A	No	No	ST410	92226	92226	92226	92226	92226	1269	SRR11074690	8	No	No	No	No	No	No	No	No	No	No	No	No	No	No	No	No	No	No
SRR11074691	O8:H25	2015	4	4/2015	179	144643	5069055	119	B1	*	-	-	20	No	No	No	No	No	No	No	No	No	ST2025	92217	92217	92217	92217	92217	5947	SRR11074691	18	Yes	No	No	No	No	No	No	No	No	No	No	No	No	No	No	No	No	No
SRR11074692	O89:H10	2015	4	4/2015	186	115879	4901738	211	A	fimH54	-	-	-	Yes	D87N	A56T	S80I	No	No	No	No	No	ST744	92225	92225	92225	92225	1241	1241	SRR11074692	3	No	No	No	No	No	No	No	No	No	No	No	No	No	No	No	No	No	No
SRR11074693	O11:H4	2015	4	4/2015	171	92252	5121600	186	A	fimH54	3	-	-	No	No	No	No	No	No	No	No	No	ST93	92215	92215	92215	92215	92215	60829	SRR11074693	19	Yes	Yes	No	No	No	No	No	No	No	No	No	No	No	No	No	No	No	No
SRR11074694	O112:H8	2015	9	9/2015	180	113270	5239285	169	B1	fimH35	-	-	12	No	No	No	No	No	No	No	No	No	ST75	92214	92214	92214	92214	92214	86919	SRR11074694	21	No	Yes	No	No	No	No	No	No	No	No	No	No	No	No	No	No	No	Yes
SRR11074695	O141:H4	2015	12	12/2015	143	125096	5535593	253	A	fimH24	3	-	-	No	D87G	No	No	No	No	No	No	No	ST10	92187	92187	92187	92187	88336	86785	SRR11074695	13	No	No	No	Yes	Yes	No	No	No	No	No	No	No	No	Yes	No	Yes	No	No
SRR11074696	O141:H4	2015	9	9/2015	149	111041	5876880	324	A	fimH24	-	-	65	No	No	No	No	No	No	No	No	No	ST10	92213	92213	92213	92211	92211	86785	SRR11074696	17	No	No	No	Yes	Yes	Yes	No	No	No	No	No	No	No	Yes	No	Yes	No	No
SRR11074697	O149:H10	2015	10	10/2015	167	128003	5828503	290	A	Unknown	3	-	Unknown	Yes	No	No	S80I	No	No	No	No	No	ST100	92212	92212	92212	86776	52497	52497	SRR11074697	8	No	No	No	Yes	Yes	No	Yes	No	No	No	No	No	No	Yes	Yes	No	No	No
SRR11074698	O11:H12	2015	9	9/2015	171	146095	5194308	120	B1	fimH1110	3	-	-	No	No	No	No	No	No	No	No	No	ST101	92218	92218	91928	91928	91928	8443	SRR11074698	20	No	Yes	No	No	No	No	No	No	No	No	No	No	No	No	No	No	No	Yes
SRR11074699	O4:H5	2015	9	9/2015	166	286217	5263119	163	B2	fimH5	3	-	-	No	No	No	No	No	No	No	No	No	ST12	92209	92209	92209	92209	86862	60821	SRR11074699	27	No	Yes	Yes	No	No	No	No	No	No	No	No	No	No	No	No	No	No	Yes
SRR11074700	O141:H4	2015	9	9/2015	169	94818	5894726	333	A	fimH24	-	-	65	No	No	No	No	No	No	No	No	No	ST10	92211	92211	92211	92211	92211	86785	SRR11074700	17	No	No	No	Yes	Yes	Yes	No	No	No	No	No	No	No	Yes	No	Yes	No	No
SRR11074701	O141:H4	2015	7	7/2015	163	94897	5836677	285	A	fimH24	-	-	7	Yes	No	No	No	No	No	No	No	No	ST10	92216	92216	92216	92216	92216	86785	SRR11074701	15	No	No	No	Yes	Yes	Yes	No	No	No	No	No	No	No	Yes	No	No	No	No
SRR11074702	O149:H10	2015	7	7/2015	154	157308	5473525	283	A	Unknown	-	-	Unknown	Yes	No	No	S80I	No	No	No	No	No	ST100	92204	92204	92204	86776	52497	52497	SRR11074702	11	No	No	No	Yes	Yes	No	Yes	No	No	No	No	No	No	Yes	Yes	No	No	No
SRR11074703	O116:H11	2015	8	8/2015	137	169116	5410050	210	C	fimH27	-	Unknown	-	Yes	D87N	No	S80R	No	No	No	No	No	ST88	92206	92206	92206	92206	92206	92206	SRR11074703	12	No	No	No	Yes	Yes	Yes	No	No	No	No	No	No	No	No	No	No	No	No
SRR11074704	-:H10	2015	8	8/2015	142	127426	5549868	256	A	Unknown	-	-	Unknown	Yes	D87G	No	S80I	No	No	No	No	No	ST100	92202	92202	92202	86776	52497	52497	SRR11074704	9	No	No	No	Yes	Yes	No	Yes	No	No	No	No	No	No	Yes	Yes	No	No	No
SRR11074705	O11:H12	2015	7	7/2015	157	147172	5333102	136	B1	fimH1110	3	-	26	No	No	No	No	No	No	No	No	No	ST101	92205	92205	92205	92205	91928	8443	SRR11074705	22	No	Yes	No	No	No	No	No	No	No	No	No	No	No	No	No	No	No	Yes
SRR11074706	O8:H4	2015	8	8/2015	168	86911	5329461	294	C	fimH54	-	-	-	No	No	No	No	No	No	No	No	No	ST23	92186	86801	86801	86801	86801	86801	SRR11074706	9	No	No	No	Yes	Yes	No	Yes	No	No	No	No	No	No	Yes	No	No	No	No
SRR11074707	O176:H4	2015	8	8/2015	150	96298	5342010	265	E	fimH158	-	-	-	No	No	No	No	No	No	No	No	No	ST5926	92200	92200	92200	92200	92200	92200	SRR11074707	23	No	Yes	No	No	No	No	No	No	No	No	No	No	No	No	No	No	No	Yes
SRR11074708	O149:H10	2015	9	9/2015	141	128004	5637461	249	A	Unknown	3	-	Unknown	Yes	D87Y	No	S80I	No	No	No	No	No	ST100	92203	92203	92203	92203	52497	52497	SRR11074708	9	No	No	No	Yes	Yes	No	Yes	No	No	No	No	No	No	Yes	Yes	No	No	No
SRR11074709	O149:H10	2015	9	9/2015	180	123927	5470400	248	A	Unknown	-	-	Unknown	Yes	No	No	S80I	No	No	No	No	No	ST100	92197	92197	86778	86776	52497	52497	SRR11074709	11	No	No	No	Yes	Yes	No	Yes	No	No	No	No	No	No	Yes	Yes	No	No	No
SRR11074710	O149:H10	2015	10	10/2015	142	123707	5506659	321	A	Unknown	-	-	Unknown	Yes	No	No	S80I	No	No	No	No	No	ST100	92207	86778	86778	86776	52497	52497	SRR11074710	11	No	No	No	Yes	Yes	No	Yes	No	No	No	No	No	No	Yes	Yes	No	No	No
SRR11074711	O149:H10	2015	10	10/2015	158	127996	5454661	311	A	Unknown	-	-	Unknown	Yes	No	No	S80I	No	No	No	No	No	ST100	91771	91771	91771	86776	52497	52497	SRR11074711	11	No	No	No	Yes	Yes	No	Yes	No	No	No	No	No	No	Yes	Yes	No	No	No
SRR11074712	O4:H5	2015	10	10/2015	128	208817	5488987	187	B2	fimH5	3	-	-	No	No	No	No	No	No	No	No	No	ST12	92208	92208	92208	88377	86862	60821	SRR11074712	30	No	Yes	Yes	No	No	No	No	No	No	No	No	No	No	No	No	No	No	Yes
SRR11074713	-:H5	2015	10	10/2015	143	103340	5677779	372	E	fimH445	3	-	65	No	No	No	No	No	No	No	No	No	ST3057	92199	92199	92199	92199	92199	92199	SRR11074713	13	No	No	No	No	Yes	No	No	No	No	No	No	No	Yes	No	No	No	No	Yes
SRR11074714	O149:H19	2015	10	10/2015	110	94195	5568230	253	C	fimH54	-	-	15	Yes	No	No	S80R	No	No	No	No	No	ST90	92195	92195	92195	92195	92195	92195	SRR11074714	16	No	No	No	Yes	Yes	No	Yes	No	No	No	No	No	No	Yes	No	Yes	No	No
SRR11074715	-:H12	2015	10	10/2015	174	137367	5077168	115	B1	fimH1110	3	-	-	No	No	No	No	No	No	No	No	No	ST101	92201	92201	92201	91956	91928	8443	SRR11074715	20	No	Yes	No	No	No	No	No	No	No	No	No	No	No	No	No	No	No	Yes
SRR11074716	O149:H10	2015	10	10/2015	144	128004	5494811	239	A	Unknown	-	-	Unknown	Yes	D87N	No	S80I	No	No	No	No	No	ST100	92194	92194	92194	92194	52497	52497	SRR11074716	10	No	No	No	Yes	Yes	No	Yes	No	No	No	No	No	No	Yes	Yes	No	No	No
SRR11074717	-:H40	2015	8	8/2015	132	133710	4957572	127	B1	fimH86	-	1	-	No	No	No	No	No	No	No	No	No	ST101	92188	92188	92188	92188	92188	92188	SRR11074717	17	Yes	No	No	No	No	No	No	No	No	No	No	No	No	No	No	No	No	No
SRR11074718	-:H20	2015	8	8/2015	186	139084	5360897	151	E	fimH31	-	-	-	No	No	No	No	No	No	No	No	No	ST5759	92190	92190	92190	92190	92190	92190	SRR11074718	10	No	No	No	Yes	No	No	No	No	No	No	No	Yes	Yes	No	No	No	No	No
[truncated: 223 more columns]
